# Supplementary material for: A Triboelectricity-Driven Self-Sustainable System for Removing Heavy Metal from Water
Source: Micromachines (Basel). 2026 Feb 11;17(2):229. doi: 10.3390/mi17020229 (PMC12942936; doi:10.3390/mi17020229)
Supplement: Supplementary file 1 [file micromachines-17-00229-s001.zip]

Archive with 1 entries (1 files):
- micromachines-4125637-supplementary.pdf
